# Supplementary material for: L-Aspartate and L-Glutamine Inhibit Beta-Aminobutyric Acid-Induced Resistance in Tomatoes
Source: Plants (Basel). 2022 Oct 29;11(21):2908. doi: 10.3390/plants11212908 (PMC9655027; doi:10.3390/plants11212908)
Supplement: Supplementary file 1 [file plants-11-02908-s001.zip]

Archive with 1 entries (1 files):
- plants-1953714-supplementary.xlsx
