# Supplementary material for: L-Aspartate and L-Glutamine Inhibit Beta-Aminobutyric Acid-Induced Resistance in Tomatoes
Source: Plants (Basel). 2022 Oct 29;11(21):2908. doi: 10.3390/plants11212908 (PMC9655027; doi:10.3390/plants11212908)
Supplement: Supplementary file 1 [file plants-11-02908-s001.zip › plants-1953714-supplementary.xlsx]

## Sheet: Primers
Acronym	Type	Accession number	Primer	Sequence of primer	Tm [°C]	Product size (bp)
HEV2	Hevein	NM_001247154	Forward	GGTAGATGCTTGAGGGTGAC	57.16	102
			Reverse	AACGTTTACATCCAAATCAAGC	58.19
NP24	Osmotin	M21346	Forward	GTCTTACAGTGTACCGGATGG	57.07	169
			Reverse	AATGAATTGCGTGACATTTTC	57.62
P4	PR1	NM_001247594	Forward	GAGCGGGTGATTGTAATTTGA	59.95	191
			Reverse	GACTGAGTTGCGCCAGACTAC	60.07
P6	PR1	NM_001247385	Forward	ATCTTGCGGTTCATAACGATG	59.97	106
			Reverse	CCAGCTCTTGAGTTGGCATAG	60.02
ACS2	ACC synthase	X59145	Forward	CCTTCACCATACTACCCAGCA	60	190
			Reverse	ATGGATTTGATGGATTGGTCA	60.01
EF1a	Elongation factor 1a	X53043	Forward	GGTCATCATCATGAACCATCC	60.01	175
			Reverse	CATACCAGCATCACCGTTCTT	60.01
TIP41	Tip41	XM_004248715	Forward	ATGGAGTTTTTGAGTCTTCTGC	53.2	235
			Reverse	GCTGCGTTTCTGGCTTAGG	56.6
PSPTO_4345	PSPTO_4345		Forward	GTTCTTCAGGAGGTGCC	52.8	160
			Reverse	CTGAGCAGGTGCGGGGAT	60.4
